# Supplementary material for: Persistent mutation burden drives sustained anti-tumor immune responses
Source: Nat Med. 2023 Jan 26;29(2):440–9. doi: 10.1038/s41591-022-02163-w (PMC9941047; doi:10.1038/s41591-022-02163-w)
Supplement: Supplementary file 4 — Comparison of persistent mutation metrics in tumors with and without whole-genome doubling. [file 41591_2022_2163_MOESM4_ESM.xlsx]

## Sheet: SDT4
Comparison of Persistent Mutation Metrics in Tumors with and without Whole-Genome Doubling
Study ID	Feature	Number of Samples with WGD	Number of Samples Without WGD	Median in Samples with WGD	Median in Samples Without WGD	MW-U P-Value
HNSCC	TMB	20	19	202	142	0.5837
HNSCC	Multi-Copy	20	19	45.5	7	1.601e-05
HNSCC	Only-Copy	20	19	0.55	20	0.000523
HNSCC	Persistent	20	19	52.5	27	0.0699
Melanoma (Aggregated Cohort)	TMB	79	123	315	311	0.7635
Melanoma (Aggregated Cohort)	Multi-Copy	79	123	161	16	3.141e-14
Melanoma (Aggregated Cohort)	Only-Copy	79	123	0.1	19	2.327e-19
Melanoma (Aggregated Cohort)	Persistent	79	123	161	42	1.368e-06
Mesothelioma	TMB	8	32	20	26	0.4462
Mesothelioma	Multi-Copy	8	32	12	0.55	8.238e-06
Mesothelioma	Only-Copy	8	32	0.1	3	0.000613
Mesothelioma	Persistent	8	32	12	3	1.838e-05
NSCLC (Anagnostou et al.)	TMB	54	20	180.5	104	0.07162
NSCLC (Anagnostou et al.)	Multi-Copy	54	20	103.5	5.5	6.816e-09
NSCLC (Anagnostou et al.)	Only-Copy	54	20	1	7.5	0.001214
NSCLC (Anagnostou et al.)	Persistent	54	20	105.5	19	1.241e-05
NSCLC (Shim et al.)	TMB	105	64	114	56	0.0005913
NSCLC (Shim et al.)	Multi-Copy	105	64	42	3.5	9.298e-17
NSCLC (Shim et al.)	Only-Copy	105	64	1	5.5	3.984e-09
NSCLC (Shim et al.)	Persistent	105	64	43	11	2.248e-08
Abbreviations. WGD: Whole-Genome Doubling.
