# Supplementary material for: Persistent mutation burden drives sustained anti-tumor immune responses
Source: Nat Med. 2023 Jan 26;29(2):440–9. doi: 10.1038/s41591-022-02163-w (PMC9941047; doi:10.1038/s41591-022-02163-w)
Supplement: Source Data Fig. 1 — Statistical source data. [file 41591_2022_2163_MOESM5_ESM.xlsx]

## Sheet: SDT1
Comparison of Copy Loss Prevalence in Diploid vs Haploid Genomic Regions
Tumor Type	Count	Mean Rate of Loss in Diploid Regions	Mean Rate of Loss in Haploid Regions	Mann-Whitney U-test P-value	FDR
GBM	462	0.00467774	0.00227505	6.47819e-32	5.34451e-31
OV	279	0.0125449	0.00111313	2.89099e-38	4.77013e-37
LUAD	232	0.00661687	0.000751504	3.26985e-23	1.07905e-22
LUSC	250	0.0101273	0.00189162	8.76563e-26	4.13237e-25
PRAD	220	0.00904831	0.00209972	8.14028e-29	5.37258e-28
UCEC	119	0.00493851	0.000378941	1.66364e-14	3.66001e-14
BLCA	148	0.00637375	0.00249378	2.40551e-10	4.17799e-10
TGCT	13	0.00514491	4.03665e-06	0.00592154	0.00651369
ESCA	78	0.010761	0.00175799	1.3374e-12	2.59613e-12
PAAD	97	0.00650944	0.00167791	1.58439e-09	2.37658e-09
LIHC	212	0.00373681	0.000545084	7.20208e-24	2.97086e-23
CESC	176	0.00441913	0.00119236	2.36514e-14	4.8781e-14
KIRP	105	0.00106238	0.000273319	5.13333e-09	7.36522e-09
SARC	126	0.00703268	0.00249083	1.65839e-10	3.04038e-10
BRCA	601	0.00567861	0.00049068	6.26013e-64	2.06584e-62
THYM	21	0.00257989	0.000638665	0.00800991	0.00852668
MESO	63	0.00896074	0.00159206	1.03899e-09	1.71434e-09
STAD	157	0.00898916	0.00135674	1.95813e-21	5.38487e-21
SKCM	392	0.0046643	0.000985797	1.21587e-32	1.33746e-31
CHOL	26	0.00905976	0.00100217	2.98023e-08	3.93391e-08
THCA	84	0.000356045	2.34246e-05	1.41731e-09	2.2272e-09
COAD	169	0.00407711	0.00100744	4.98806e-17	1.17576e-16
HNSC	268	0.0060472	0.00171887	1.66663e-23	6.11098e-23
KIRC	329	0.00240596	0.000311056	1.34099e-21	4.02298e-21
LAML	22	0.00180561	0	4.76837e-07	6.05216e-07
READ	82	0.00387031	0.00121569	1.67542e-08	2.30371e-08
LGG	248	0.00257109	0.000429209	2.8987e-26	1.59428e-25
DLBC	13	0.00596567	0.000310494	0.000732422	0.000833446
KICH	50	0.000564781	5.6766e-05	0.0286438	0.029539
UCS	11	0.00533675	0.000640324	0.0665457	0.0665457
ACC	49	0.00387846	0.000759562	8.02536e-05	9.80877e-05
PCPG	128	0.00200445	0.000324796	1.09776e-18	2.78663e-18
UVM	49	0.000581791	0.000170573	0.000311644	0.000367295
