# Supplementary material for: Persistent mutation burden drives sustained anti-tumor immune responses
Source: Nat Med. 2023 Jan 26;29(2):440–9. doi: 10.1038/s41591-022-02163-w (PMC9941047; doi:10.1038/s41591-022-02163-w)
Supplement: Source Data Fig. 5 — Statistical source data. [file 41591_2022_2163_MOESM7_ESM.xlsx]

## Sheet: SDT8
Modeling of Markers of Cytolytic Activity and Response to ICB by Mutation and Aneuploidy Features
Source Study	outcome	Mutation-Based Feature	Aneuploidy Feature	Mutation-Based Feature Coefficient	Mutation-Based Feature P-Value	Aneuploidy Feature Coefficient	Aneuploidy Feature P-Value
Anagnostou et al. (Cell Rep Med, 2020)	CD2	Clonal Persistent	AI Genome Frac.	0.525763	0.00203131	-0.144049	0.367208
Anagnostou et al. (Cell Rep Med, 2020)	CD2	Loss-Prone	AI Genome Frac.	0.36416	0.0363328	0.161996	0.339528
Anagnostou et al. (Cell Rep Med, 2020)	CD2	Persistent	AI Genome Frac.	0.518008	0.00240259	-0.140545	0.380676
Anagnostou et al. (Cell Rep Med, 2020)	CD2	TMB	AI Genome Frac.	0.411423	0.0116063	0.0779903	0.616778
Anagnostou et al. (Cell Rep Med, 2020)	CD247	Clonal Persistent	AI Genome Frac.	0.482182	0.00511098	-0.10886	0.504426
Anagnostou et al. (Cell Rep Med, 2020)	CD247	Loss-Prone	AI Genome Frac.	0.307844	0.079255	0.163442	0.343766
Anagnostou et al. (Cell Rep Med, 2020)	CD247	Persistent	AI Genome Frac.	0.47772	0.00555984	-0.106598	0.513954
Anagnostou et al. (Cell Rep Med, 2020)	CD247	TMB	AI Genome Frac.	0.359369	0.0291101	0.0933466	0.558282
Anagnostou et al. (Cell Rep Med, 2020)	CD3E	Clonal Persistent	AI Genome Frac.	0.481419	0.00521352	-0.116107	0.477101
Anagnostou et al. (Cell Rep Med, 2020)	CD3E	Loss-Prone	AI Genome Frac.	0.319088	0.0685497	0.159524	0.353895
Anagnostou et al. (Cell Rep Med, 2020)	CD3E	Persistent	AI Genome Frac.	0.47469	0.00593093	-0.113032	0.489973
Anagnostou et al. (Cell Rep Med, 2020)	CD3E	TMB	AI Genome Frac.	0.369593	0.0245974	0.0866381	0.585377
Anagnostou et al. (Cell Rep Med, 2020)	GZMB	Clonal Persistent	AI Genome Frac.	0.510269	0.00259827	-0.044401	0.779437
Anagnostou et al. (Cell Rep Med, 2020)	GZMB	Loss-Prone	AI Genome Frac.	0.35658	0.0388257	0.253635	0.13576
Anagnostou et al. (Cell Rep Med, 2020)	GZMB	Persistent	AI Genome Frac.	0.507613	0.00273833	-0.0427477	0.787611
Anagnostou et al. (Cell Rep Med, 2020)	GZMB	TMB	AI Genome Frac.	0.391943	0.0156686	0.17051	0.276647
Anagnostou et al. (Cell Rep Med, 2020)	GZMH	Clonal Persistent	AI Genome Frac.	0.492694	0.00370453	-0.021165	0.894472
Anagnostou et al. (Cell Rep Med, 2020)	GZMH	Loss-Prone	AI Genome Frac.	0.381561	0.025924	0.278548	0.0983485
Anagnostou et al. (Cell Rep Med, 2020)	GZMH	Persistent	AI Genome Frac.	0.492298	0.00371372	-0.0203468	0.898478
Anagnostou et al. (Cell Rep Med, 2020)	GZMH	TMB	AI Genome Frac.	0.402447	0.0126184	0.188252	0.226893
Anagnostou et al. (Cell Rep Med, 2020)	GZMK	Clonal Persistent	AI Genome Frac.	0.426741	0.0145704	-0.109863	0.512468
Anagnostou et al. (Cell Rep Med, 2020)	GZMK	Loss-Prone	AI Genome Frac.	0.305964	0.0815541	0.141872	0.411286
Anagnostou et al. (Cell Rep Med, 2020)	GZMK	Persistent	AI Genome Frac.	0.421069	0.015997	-0.107242	0.523269
Anagnostou et al. (Cell Rep Med, 2020)	GZMK	TMB	AI Genome Frac.	0.342972	0.0381511	0.0710756	0.657971
Anagnostou et al. (Cell Rep Med, 2020)	IFNG	Clonal Persistent	AI Genome Frac.	0.516148	0.00241335	-0.0880989	0.580215
Anagnostou et al. (Cell Rep Med, 2020)	IFNG	Loss-Prone	AI Genome Frac.	0.408642	0.0173494	0.22874	0.170875
Anagnostou et al. (Cell Rep Med, 2020)	IFNG	Persistent	AI Genome Frac.	0.513729	0.0025305	-0.0865224	0.587238
Anagnostou et al. (Cell Rep Med, 2020)	IFNG	TMB	AI Genome Frac.	0.418561	0.00979858	0.131045	0.398181
Anagnostou et al. (Cell Rep Med, 2020)	NKG7	Clonal Persistent	AI Genome Frac.	0.518673	0.00233171	-0.11077	0.487791
Anagnostou et al. (Cell Rep Med, 2020)	NKG7	Loss-Prone	AI Genome Frac.	0.365762	0.0350991	0.193235	0.254625
Anagnostou et al. (Cell Rep Med, 2020)	NKG7	Persistent	AI Genome Frac.	0.51405	0.0025677	-0.1084	0.497938
Anagnostou et al. (Cell Rep Med, 2020)	NKG7	TMB	AI Genome Frac.	0.406296	0.0126129	0.108308	0.487927
Anagnostou et al. (Cell Rep Med, 2020)	PDCD1	Clonal Persistent	AI Genome Frac.	0.472391	0.00612154	-0.084435	0.605287
Anagnostou et al. (Cell Rep Med, 2020)	PDCD1	Loss-Prone	AI Genome Frac.	0.330258	0.058416	0.191525	0.264232
Anagnostou et al. (Cell Rep Med, 2020)	PDCD1	Persistent	AI Genome Frac.	0.470154	0.0063637	-0.0829838	0.611637
Anagnostou et al. (Cell Rep Med, 2020)	PDCD1	TMB	AI Genome Frac.	0.375847	0.0218039	0.115556	0.465333
Anagnostou et al. (Cell Rep Med, 2020)	PRF1	Clonal Persistent	AI Genome Frac.	0.507338	0.0027022	-0.0281035	0.859084
Anagnostou et al. (Cell Rep Med, 2020)	PRF1	Loss-Prone	AI Genome Frac.	0.328791	0.057371	0.259971	0.129221
Anagnostou et al. (Cell Rep Med, 2020)	PRF1	Persistent	AI Genome Frac.	0.503217	0.00294085	-0.0259286	0.870098
Anagnostou et al. (Cell Rep Med, 2020)	PRF1	TMB	AI Genome Frac.	0.380161	0.019103	0.184815	0.240294
Anagnostou et al. (Cell Rep Med, 2020)	CD8 Cell Relative Abundance	Clonal Persistent	AI Genome Frac.	0.256003	0.15399	-0.144563	0.416168
Anagnostou et al. (Cell Rep Med, 2020)	CD8 Cell Relative Abundance	Loss-Prone	AI Genome Frac.	0.0730987	0.683434	-0.0289459	0.87159
Anagnostou et al. (Cell Rep Med, 2020)	CD8 Cell Relative Abundance	Persistent	AI Genome Frac.	0.251196	0.161859	-0.142488	0.423073
Anagnostou et al. (Cell Rep Med, 2020)	CD8 Cell Relative Abundance	TMB	AI Genome Frac.	0.131345	0.439239	-0.0419327	0.804211
Anagnostou et al. (Cell Rep Med, 2020)	CRPRvSDPD	Clonal Persistent	AI Genome Frac.	1.75691	0.00363814	-0.566661	0.212148
Anagnostou et al. (Cell Rep Med, 2020)	CRPRvSDPD	Loss-Prone	AI Genome Frac.	1.13275	0.015659	0.452668	0.267521
Anagnostou et al. (Cell Rep Med, 2020)	CRPRvSDPD	Persistent	AI Genome Frac.	1.75065	0.00396785	-0.563333	0.214528
Anagnostou et al. (Cell Rep Med, 2020)	CRPRvSDPD	TMB	AI Genome Frac.	1.27763	0.00841193	0.203271	0.597945
TCGA-SKCM	CD2	Clonal Persistent	AI Genome Frac.	0.200795	0.067007	-0.142903	0.190392
TCGA-SKCM	CD2	Loss-Prone	AI Genome Frac.	0.207457	0.0484784	-0.0353807	0.733848
TCGA-SKCM	CD2	Persistent	AI Genome Frac.	0.153826	0.152961	-0.117044	0.275729
TCGA-SKCM	CD2	TMB	AI Genome Frac.	0.204257	0.0484214	-0.0588316	0.565935
TCGA-SKCM	CD247	Clonal Persistent	AI Genome Frac.	0.195642	0.0745975	-0.134718	0.217462
TCGA-SKCM	CD247	Loss-Prone	AI Genome Frac.	0.207546	0.048488	-0.0289044	0.781264
TCGA-SKCM	CD247	Persistent	AI Genome Frac.	0.152822	0.155886	-0.110314	0.304407
TCGA-SKCM	CD247	TMB	AI Genome Frac.	0.199738	0.0538367	-0.0527444	0.60725
TCGA-SKCM	CD3E	Clonal Persistent	AI Genome Frac.	0.149232	0.175361	-0.120804	0.271805
TCGA-SKCM	CD3E	Loss-Prone	AI Genome Frac.	0.185117	0.0790566	-0.0348901	0.738604
TCGA-SKCM	CD3E	Persistent	AI Genome Frac.	0.0964793	0.371855	-0.096782	0.370363
TCGA-SKCM	CD3E	TMB	AI Genome Frac.	0.167905	0.106055	-0.056997	0.580878
TCGA-SKCM	CD8 Cell Relative Abundance	Clonal Persistent	AI Genome Frac.	0.237664	0.0296757	-0.144528	0.182516
TCGA-SKCM	CD8 Cell Relative Abundance	Loss-Prone	AI Genome Frac.	0.224425	0.032613	-0.0213624	0.836841
TCGA-SKCM	CD8 Cell Relative Abundance	Persistent	AI Genome Frac.	0.185075	0.0849776	-0.11473	0.283217
TCGA-SKCM	CD8 Cell Relative Abundance	TMB	AI Genome Frac.	0.225679	0.0289494	-0.0463433	0.649706
TCGA-SKCM	GZMB	Clonal Persistent	AI Genome Frac.	0.146574	0.184233	-0.0246399	0.822552
TCGA-SKCM	GZMB	Loss-Prone	AI Genome Frac.	0.106868	0.314461	0.0451993	0.66981
TCGA-SKCM	GZMB	Persistent	AI Genome Frac.	0.0761924	0.482001	0.00395258	0.970866
TCGA-SKCM	GZMB	TMB	AI Genome Frac.	0.107014	0.306111	0.0332667	0.749753
TCGA-SKCM	GZMH	Clonal Persistent	AI Genome Frac.	0.176909	0.10823	-0.0833591	0.446661
TCGA-SKCM	GZMH	Loss-Prone	AI Genome Frac.	0.144776	0.171977	0.00399815	0.969757
TCGA-SKCM	GZMH	Persistent	AI Genome Frac.	0.126433	0.242214	-0.058128	0.589711
TCGA-SKCM	GZMH	TMB	AI Genome Frac.	0.143279	0.169642	-0.0123066	0.905618
TCGA-SKCM	GZMK	Clonal Persistent	AI Genome Frac.	0.270137	0.0132993	-0.0885378	0.410146
TCGA-SKCM	GZMK	Loss-Prone	AI Genome Frac.	0.241419	0.0215487	0.048804	0.637575
TCGA-SKCM	GZMK	Persistent	AI Genome Frac.	0.236887	0.0269941	-0.0618073	0.559029
TCGA-SKCM	GZMK	TMB	AI Genome Frac.	0.253816	0.0139004	0.0228406	0.821954
TCGA-SKCM	IFNG	Clonal Persistent	AI Genome Frac.	0.27805	0.0106044	-0.152757	0.15518
TCGA-SKCM	IFNG	Loss-Prone	AI Genome Frac.	0.178408	0.0909803	-0.0249921	0.811417
TCGA-SKCM	IFNG	Persistent	AI Genome Frac.	0.228885	0.0324474	-0.121222	0.253044
TCGA-SKCM	IFNG	TMB	AI Genome Frac.	0.204725	0.0481462	-0.0427674	0.676644
TCGA-SKCM	NKG7	Clonal Persistent	AI Genome Frac.	0.202243	0.0657263	-0.0927343	0.395322
TCGA-SKCM	NKG7	Loss-Prone	AI Genome Frac.	0.20168	0.0558661	0.0141521	0.892204
TCGA-SKCM	NKG7	Persistent	AI Genome Frac.	0.149233	0.166836	-0.0651536	0.544438
TCGA-SKCM	NKG7	TMB	AI Genome Frac.	0.194741	0.060797	-0.00896073	0.930587
TCGA-SKCM	PDCD1	Clonal Persistent	AI Genome Frac.	0.187979	0.0868042	-0.136678	0.21136
TCGA-SKCM	PDCD1	Loss-Prone	AI Genome Frac.	0.209223	0.0465891	-0.0331065	0.750304
TCGA-SKCM	PDCD1	Persistent	AI Genome Frac.	0.144503	0.179775	-0.112603	0.29495
TCGA-SKCM	PDCD1	TMB	AI Genome Frac.	0.196279	0.0581294	-0.0575564	0.575062
TCGA-SKCM	PRF1	Clonal Persistent	AI Genome Frac.	0.2418	0.0270555	-0.125585	0.246286
TCGA-SKCM	PRF1	Loss-Prone	AI Genome Frac.	0.215898	0.0402333	-0.00268874	0.979382
TCGA-SKCM	PRF1	Persistent	AI Genome Frac.	0.194895	0.06976	-0.0970447	0.3633
TCGA-SKCM	PRF1	TMB	AI Genome Frac.	0.223793	0.0305439	-0.0261702	0.797831
