# Supplementary material for: Persistent mutation burden drives sustained anti-tumor immune responses
Source: Nat Med. 2023 Jan 26;29(2):440–9. doi: 10.1038/s41591-022-02163-w (PMC9941047; doi:10.1038/s41591-022-02163-w)
Supplement: Source Data Extended Data Fig. 2 — Statistical source data. [file 41591_2022_2163_MOESM8_ESM.xlsx]

## Sheet: SDT2
Correlation of TMB Rank with the Fraction of Multi-Copy and Single-Copy Mutations
Tumor Type	Samples Analyzed	Multi-Copy Mutation Fraction Pearson R	Multi-Copy Mutation Fraction P-Value	Multi-Copy Mutation Fraction FDR	Only-Copy Mutation Fraction Pearson R	Only-Copy Mutation Fraction P-Value	Only-Copy Mutation Fraction FDR
ACC	90	0.0770296	0.470525	1	-0.127981	0.22932	1
BLCA	400	0.261219	1.15585e-07	3.35197e-06	-0.0106977	0.8311	1
BRCA	979	0.0860645	0.00705093	0.14807	0.0086994	0.785735	1
CESC	278	0.0403144	0.503229	1	-0.106085	0.0774279	1
CHOL	36	0.180469	0.292213	1	-0.00133259	0.993846	1
COAD	394	-0.22686	5.41148e-06	0.00014611	-0.216879	1.40524e-05	0.000421573
ESCA	162	0.0928782	0.239781	1	-0.0824569	0.296876	1
GBM	370	0.0455727	0.382066	1	0.0124561	0.811263	1
HNSC	496	0.132274	0.00316316	0.0759157	-0.0315878	0.482746	1
KICH	66	0.453213	0.000132736	0.00345114	-0.158129	0.204763	1
KIRC	355	0.141887	0.00741763	0.148353	-0.0972007	0.0673582	1
KIRP	278	0.0736128	0.221141	1	-0.134287	0.0251511	0.729382
LGG	504	0.031431	0.481404	1	-0.0126766	0.776491	1
LIHC	352	0.0995235	0.062151	1	-0.10257	0.0545284	1
LUAD	501	0.344747	1.98996e-15	5.96988e-14	-0.0137646	0.758586	1
LUSC	481	0.206409	5.01013e-06	0.000140284	-0.0544347	0.233409	1
MESO	80	0.201236	0.0734627	1	0.0123788	0.913217	1
OV	395	0.0229657	0.649075	1	-0.0433033	0.390721	1
PAAD	161	0.144071	0.0682529	1	0.157118	0.0465414	1
PCPG	160	0.0327983	0.68054	1	-0.0190001	0.811516	1
PRAD	469	0.133055	0.00389376	0.0856628	0.0424301	0.359224	1
READ	142	-0.0267322	0.75216	1	-0.0147436	0.86175	1
SARC	227	0.235155	0.000352038	0.00880095	0.0288229	0.665775	1
SKCM	109	0.00697931	0.94258	1	-0.0453609	0.639525	1
STAD	425	-0.0265503	0.585181	1	-0.249439	1.89097e-07	5.86201e-06
TGCT	127	-0.053322	0.551582	1	-0.0943714	0.291264	1
THCA	459	-0.0143064	0.759844	1	0.0703925	0.132102	1
THYM	106	0.279757	0.00368012	0.0846429	0.0578442	0.555878	1
UCEC	518	-0.354269	9.19668e-17	2.85097e-15	-0.247501	1.13993e-08	3.64777e-07
UCS	56	-0.246763	0.0667399	1	-0.145658	0.284104	1
UVM	80	0.0247253	0.827661	1	-0.17869	0.112765	1
