# Supplementary material for: Persistent mutation burden drives sustained anti-tumor immune responses
Source: Nat Med. 2023 Jan 26;29(2):440–9. doi: 10.1038/s41591-022-02163-w (PMC9941047; doi:10.1038/s41591-022-02163-w)
Supplement: Source Data Extended Data Fig. 4 — Statistical source data. [file 41591_2022_2163_MOESM9_ESM.xlsx]

## Sheet: SDT3
Comparison of Clonality between Persistent and Loss-Prone Mutations
Study	Group A in Comparison	Median Fraction of Clonal Mutations in Group A	Number of Samples in Group A*	Group B in Comparison	Median Fraction of Clonal Mutations in Group B*	Number of Samples in Group B	MW U-test P-value
Melanoma (Aggregated Cohort)	Loss-Prone	0.861807	208	Multi-Copy	0.950771	200	3.78176e-14
Melanoma (Aggregated Cohort)	Loss-Prone	0.861807	208	Only-Copy	0.833333	151	0.204032
Melanoma (Aggregated Cohort)	Loss-Prone	0.861807	208	Persistent	0.923077	203	0.00879273
HNSCC	Loss-Prone	0.922222	39	Multi-Copy	0.986842	37	0.0099688
HNSCC	Loss-Prone	0.922222	39	Only-Copy	0.770833	28	0.110542
HNSCC	Loss-Prone	0.922222	39	Persistent	0.939614	38	0.593874
NSCLC (Anagnostou et al.)	Loss-Prone	0.962025	75	Multi-Copy	0.960699	71	0.585086
NSCLC (Anagnostou et al.)	Loss-Prone	0.962025	75	Only-Copy	1	51	0.118352
NSCLC (Anagnostou et al.)	Loss-Prone	0.962025	75	Persistent	0.958843	74	0.505927
Mesothelioma	Loss-Prone	0.96	40	Multi-Copy	1	24	0.662699
Mesothelioma	Loss-Prone	0.96	40	Only-Copy	1	30	0.932918
Mesothelioma	Loss-Prone	0.96	40	Persistent	1	38	0.651672
NSCLC (Shim et al.)	Loss-Prone	0.975309	169	Multi-Copy	0.961133	158	0.40171
NSCLC (Shim et al.)	Loss-Prone	0.975309	169	Only-Copy	1	105	0.113363
NSCLC (Shim et al.)	Loss-Prone	0.975309	169	Persistent	0.958333	162	0.197315
* The number of samples used in each comparison is equal to the number of samples in the cohort where at least one mutation of a given category (Loss-Prone, Multi-Copy, Only-Copy, or Persistent) is observed.
