# Supplementary material for: Persistent mutation burden drives sustained anti-tumor immune responses
Source: Nat Med. 2023 Jan 26;29(2):440–9. doi: 10.1038/s41591-022-02163-w (PMC9941047; doi:10.1038/s41591-022-02163-w)
Supplement: Source Data Extended Data Fig. 8 — Statistical source data. [file 41591_2022_2163_MOESM10_ESM.xlsx]

## Sheet: SDT7
Association of Gene Panel TMB and pTMB with Response to ICB
Study ID	Feature	Responder Count	Non-responder Count	Responder Mean	Non-responder Mean	MW-U P-Value
Melanoma (Aggregated Cohort)	Persistent	87	115	5.45977	2.43478	1.37072e-07
Melanoma (Aggregated Cohort)	TMB	87	115	16.6207	9.10435	1.21652e-05
NSCLC [Anagnostou et al. (Nat Cancer, 2020)]	Persistent	33	41	4.93939	2.90244	0.0193484
NSCLC [Anagnostou et al. (Nat Cancer, 2020)]	TMB	33	41	8.84848	4.97561	0.00200085
NSCLC [Shim et al. (Ann Oncol, 2020)]	Persistent	49	120	4.12245	2.4	0.000670696
NSCLC [Shim et al. (Ann Oncol, 2020)]	TMB	49	120	7	4.56667	0.0142355
